# Supplementary material for: A First-Passage Model of Intravitreal Drug Delivery and Residence Time—Influence of Ocular Geometry, Individual Variability, and Injection Location
Source: Invest Ophthalmol Vis Sci. 2024 Oct 16;65(12):21. doi: 10.1167/iovs.65.12.21 (PMC11488524; doi:10.1167/iovs.65.12.21)
Supplement: Supplement 2 [file iovs-65-12-21_s002.xlsx]

## Sheet: MFPT_Paper_SI.2
Axial length (cm)	Vitreous volume (mL)	Source	Semi-axis a (cm)	Semi-axis b (cm)
2.19792	4.05041	Azhdam et al. (2020)	1.09236	0.837436
2.24283	4.05412	Azhdam et al. (2020)	1.07848	0.859891
2.31851	4.64492	Azhdam et al. (2020)	1.12748	0.897732
2.33807	4.84011	Azhdam et al. (2020)	1.14405	0.90751
2.339	4.51133	Azhdam et al. (2020)	1.10533	0.907975
2.34692	4.81991	Azhdam et al. (2020)	1.13896	0.911933
2.34946	4.46489	Azhdam et al. (2020)	1.09663	0.913205
2.35111	5.03509	Azhdam et al. (2020)	1.16209	0.914028
2.35483	4.3526	Azhdam et al. (2020)	1.08158	0.915891
2.37796	4.36666	Azhdam et al. (2020)	1.0765	0.927453
2.38184	4.9673	Azhdam et al. (2020)	1.14486	0.929393
2.40838	4.45342	Azhdam et al. (2020)	1.07802	0.942663
2.49638	5.10489	Azhdam et al. (2020)	1.12602	0.986663
2.58903	5.19168	Azhdam et al. (2020)	1.10956	1.03299
2.60354	5.35795	Azhdam et al. (2020)	1.12281	1.04024
2.51118	5.09769	Azhdam et al. (2020)	1.12105	0.994067
2.27895	4.25222	Azhdam et al. (2020)	1.09228	0.877949
2.27961	4.10302	Azhdam et al. (2020)	1.07334	0.878278
2.32368	4.63766	Azhdam et al. (2020)	1.125	0.900317
2.37697	4.57549	Azhdam et al. (2020)	1.10147	0.926962
2.38224	4.65009	Azhdam et al. (2020)	1.10859	0.929593
2.39013	4.71226	Azhdam et al. (2020)	1.1134	0.933541
2.39605	4.73712	Azhdam et al. (2020)	1.11449	0.936501
2.39934	4.62522	Azhdam et al. (2020)	1.10065	0.938146
2.40592	4.73712	Azhdam et al. (2020)	1.11157	0.941436
2.41382	4.76199	Azhdam et al. (2020)	1.11207	0.945383
2.29934	4.31439	Azhdam et al. (2020)	1.09366	0.888146
2.30197	4.12789	Azhdam et al. (2020)	1.0697	0.889462
2.42697	4.58792	Azhdam et al. (2020)	1.08835	0.951962
2.42961	4.66252	Azhdam et al. (2020)	1.09615	0.953278
2.43618	4.52575	Azhdam et al. (2020)	1.07856	0.956567
2.44737	4.60036	Azhdam et al. (2020)	1.08399	0.962159
2.44145	4.61279	Azhdam et al. (2020)	1.08708	0.959199
2.44539	4.69982	Azhdam et al. (2020)	1.09587	0.961172
2.44474	5.09769	Azhdam et al. (2020)	1.14027	0.960843
2.45066	4.94849	Azhdam et al. (2020)	1.12217	0.963804
2.46053	5.07282	Azhdam et al. (2020)	1.13291	0.968738
2.46382	5.23446	Azhdam et al. (2020)	1.14938	0.970383
2.58618	5.58259	Azhdam et al. (2020)	1.15034	1.03157
2.59803	5.59503	Azhdam et al. (2020)	1.1483	1.03749
2.61184	5.66963	Azhdam et al. (2020)	1.15192	1.0444
2.62632	5.68206	Azhdam et al. (2020)	1.14918	1.05163
2.64803	5.74423	Azhdam et al. (2020)	1.14939	1.06249
2.66645	5.86856	Azhdam et al. (2020)	1.15648	1.0717
2.21842	4.07815	Azhdam et al. (2020)	1.08933	0.847686
2.15574	3.77873	de Santana et al. (2021)	1.06988	0.816346
2.17665	3.77648	de Santana et al. (2021)	1.06279	0.826798
2.17827	3.58125	de Santana et al. (2021)	1.03542	0.827609
2.18702	3.77578	de Santana et al. (2021)	1.05937	0.831986
2.18422	3.58116	de Santana et al. (2021)	1.03355	0.830585
2.19262	3.97983	de Santana et al. (2021)	1.08483	0.834787
2.19589	3.77752	de Santana et al. (2021)	1.0568	0.836421
2.22017	3.97993	de Santana et al. (2021)	1.076	0.848559
2.23664	3.97969	de Santana et al. (2021)	1.07079	0.856796
2.23884	3.77876	de Santana et al. (2021)	1.04365	0.857896
2.24771	3.97953	de Santana et al. (2021)	1.06733	0.862331
2.25378	3.97944	de Santana et al. (2021)	1.06544	0.865366
2.26639	4.17981	de Santana et al. (2021)	1.08712	0.871668
2.26732	3.97824	de Santana et al. (2021)	1.06114	0.872135
2.28444	4.18196	de Santana et al. (2021)	1.08181	0.880694
2.28319	3.97901	de Santana et al. (2021)	1.05645	0.880072
2.29253	4.17852	de Santana et al. (2021)	1.0789	0.88474
2.30672	4.37796	de Santana et al. (2021)	1.09916	0.891836
2.31821	4.37729	de Santana et al. (2021)	1.09556	0.897579
2.32101	4.17935	de Santana et al. (2021)	1.07043	0.898979
2.32241	4.57837	de Santana et al. (2021)	1.11839	0.899679
2.33455	4.37755	de Santana et al. (2021)	1.09064	0.905749
2.33922	4.78675	de Santana et al. (2021)	1.13754	0.908083
2.34285	4.57929	de Santana et al. (2021)	1.1122	0.909898
2.34295	4.98335	de Santana et al. (2021)	1.15885	0.90995
2.35685	4.78594	de Santana et al. (2021)	1.13197	0.916901
2.35602	4.37724	de Santana et al. (2021)	1.08419	0.916486
2.36349	4.57859	de Santana et al. (2021)	1.10586	0.920221
2.36303	4.98231	de Santana et al. (2021)	1.15239	0.919988
2.36256	4.78641	de Santana et al. (2021)	1.13026	0.919754
2.36863	5.18436	de Santana et al. (2021)	1.17314	0.922789
2.37432	4.57861	de Santana et al. (2021)	1.10263	0.925637
2.3747	4.98276	de Santana et al. (2021)	1.14881	0.925823
2.37723	4.78549	de Santana et al. (2021)	1.12568	0.92709
2.37937	5.18346	de Santana et al. (2021)	1.16964	0.928158
2.38403	4.57731	de Santana et al. (2021)	1.09959	0.930492
2.38497	4.98301	de Santana et al. (2021)	1.14566	0.930959
2.38754	4.78605	de Santana et al. (2021)	1.12263	0.932243
2.3873	5.38498	de Santana et al. (2021)	1.18905	0.932126
2.39337	5.18434	de Santana et al. (2021)	1.16535	0.93516
2.3901	4.37674	de Santana et al. (2021)	1.07419	0.933526
2.39104	4.98065	de Santana et al. (2021)	1.14353	0.933993
2.3943	4.57846	de Santana et al. (2021)	1.09671	0.935627
2.39944	4.78525	de Santana et al. (2021)	1.11897	0.938195
2.40444	5.18366	de Santana et al. (2021)	1.16184	0.940696
2.40644	4.98133	de Santana et al. (2021)	1.13892	0.941696
2.40844	5.3861	de Santana et al. (2021)	1.18249	0.942697
2.41251	4.98283	de Santana et al. (2021)	1.13726	0.944731
2.41531	5.38458	de Santana et al. (2021)	1.18018	0.946131
2.41765	5.1839	de Santana et al. (2021)	1.15781	0.947299
2.42418	4.98117	de Santana et al. (2021)	1.13358	0.950567
2.42745	5.58404	de Santana et al. (2021)	1.19747	0.9522
2.43212	5.38583	de Santana et al. (2021)	1.1751	0.954535
2.43399	5.18316	de Santana et al. (2021)	1.15277	0.955468
2.44472	5.18351	de Santana et al. (2021)	1.14958	0.960837
2.45033	5.38497	de Santana et al. (2021)	1.16945	0.963638
2.44986	5.58309	de Santana et al. (2021)	1.19039	0.963405
2.45826	5.78511	de Santana et al. (2021)	1.2086	0.967607
2.46433	5.58251	de Santana et al. (2021)	1.18589	0.970641
2.46807	5.98474	de Santana et al. (2021)	1.22571	0.972509
2.4732	5.38623	de Santana et al. (2021)	1.1627	0.975076
2.47772	5.78379	de Santana et al. (2021)	1.20244	0.977333
2.48172	5.58138	de Santana et al. (2021)	1.18049	0.979336
2.48627	5.78408	de Santana et al. (2021)	1.19985	0.981612
2.49224	5.98627	de Santana et al. (2021)	1.21832	0.984595
2.48768	5.58317	de Santana et al. (2021)	1.17889	0.982313
2.49935	5.78389	de Santana et al. (2021)	1.19585	0.988148
2.50261	5.98623	de Santana et al. (2021)	1.21512	0.989782
2.51195	5.78468	de Santana et al. (2021)	1.19214	0.994451
2.51242	6.18174	de Santana et al. (2021)	1.23132	0.994684
2.52176	6.38474	de Santana et al. (2021)	1.24802	0.999353
2.52222	5.98467	de Santana et al. (2021)	1.20899	0.999586
2.52316	6.18158	de Santana et al. (2021)	1.228	1.00005
2.52876	5.98518	de Santana et al. (2021)	1.20707	1.00285
2.55895	6.60228	Zhou et al. (2020) (pathological myopia)	1.25703	1.01795
2.60371	7.35215	Zhou et al. (2020) (pathological myopia)	1.31081	1.04033
2.64015	7.73288	Zhou et al. (2020) (pathological myopia)	1.33211	1.05855
2.64973	6.94665	Zhou et al. (2020) (pathological myopia)	1.26095	1.06334
2.65613	8.05103	Zhou et al. (2020) (pathological myopia)	1.35367	1.06654
2.69399	7.97236	Zhou et al. (2020) (pathological myopia)	1.33535	1.08547
2.69623	7.67168	Zhou et al. (2020) (pathological myopia)	1.30968	1.08659
2.72389	8.15175	Zhou et al. (2020) (pathological myopia)	1.34084	1.10042
2.751	7.69007	Zhou et al. (2020) (pathological myopia)	1.29501	1.11397
2.75202	7.06409	Zhou et al. (2020) (pathological myopia)	1.24185	1.11449
2.75969	8.68702	Zhou et al. (2020) (pathological myopia)	1.37235	1.11832
2.76758	7.50892	Zhou et al. (2020) (pathological myopia)	1.27519	1.12226
2.77783	7.24621	Zhou et al. (2020) (pathological myopia)	1.25024	1.12739
2.79294	7.76922	Zhou et al. (2020) (pathological myopia)	1.28946	1.13494
2.87349	8.05417	Zhou et al. (2020) (pathological myopia)	1.28981	1.17522
2.88244	8.51635	Zhou et al. (2020) (pathological myopia)	1.32319	1.17969
2.97578	9.16823	Zhou et al. (2020) (pathological myopia)	1.34577	1.22636
3.04866	9.57106	Zhou et al. (2020) (pathological myopia)	1.35462	1.2628
3.06272	8.14539	Zhou et al. (2020) (pathological myopia)	1.24772	1.26984
3.12537	9.09136	Zhou et al. (2020) (pathological myopia)	1.30111	1.30116
3.17268	9.36643	Zhou et al. (2020) (pathological myopia)	1.30852	1.32481
3.18419	8.69983	Zhou et al. (2020) (pathological myopia)	1.25906	1.33057
3.39388	9.76595	Zhou et al. (2020) (pathological myopia)	1.28326	1.43541
3.44246	13.6024	Zhou et al. (2020) (pathological myopia)	1.49893	1.45971
3.46292	11.1271	Zhou et al. (2020) (pathological myopia)	1.35246	1.46994
2.88346	9.14019	Zhou et al. (2020) (pathological myopia)	1.36977	1.1802
2.80639	8.90093	Zhou et al. (2020) (pathological myopia)	1.37461	1.14167
2.77068	8.43738	Zhou et al. (2020) (pathological myopia)	1.34949	1.12381
2.31	4.64355	Atchison et al. (2004)	1.13	0.893475
2.39	5.12612	Atchison et al. (2004)	1.16	0.933475
2.46	5.46549	Atchison et al. (2004)	1.175	0.968475
2.47	5.35158	Atchison et al. (2004)	1.16	0.973475
2.47	5.35158	Atchison et al. (2004)	1.16	0.973475
2.47	5.35158	Atchison et al. (2004)	1.16	0.973475
2.56	5.85532	Atchison et al. (2004)	1.185	1.01848
2.62	6.24171	Atchison et al. (2004)	1.205	1.04848
